# Supplementary material for: Network Pharmacology as a Tool to Investigate the Antioxidant and Anti-Inflammatory Potential of Plant Secondary Metabolites—A Review and Perspectives
Source: Int J Mol Sci. 2025 Jul 11;26(14):6678. doi: 10.3390/ijms26146678 (PMC12295404; doi:10.3390/ijms26146678)
Supplement: Supplementary file 1 [file ijms-26-06678-s001.zip]

Archive with 1 entries (1 files):
- ijms-3718788-supplementary.pdf
